# Supplementary material for: The cell cycle-regulated cytoplasmic kinase, TgCRCK1, is required for efficient propagation of human protozoan pathogen, Toxoplasma gondii
Source: Microbiol Spectr. 2025 Dec 31;14(2):e02691-25. doi: 10.1128/spectrum.02691-25 (PMC12889055; doi:10.1128/spectrum.02691-25)
Supplement: Table S2 — Genes dysregulated in the TgCRCK1 knockdown mutant. [file spectrum.02691-25-s0004.xlsx]

## Sheet: Genes downregulated
GeneID	Cell Cycle Expression Profile	G1	S	M/C	logFC	AveExpr	t	P.Value	adj.P.Val	B	Gene ID	source_id	Genomic Location (Gene)	Product Description	Computed GO Components	Computed GO Processes	Computed GO Functions	T.gondii GT1 CRISPR Phenotype - Mean Phenotype	Function
TGGT1_220060A					-1.32942	6.83361	-3.31637	0.00542382	0.998016	-4.45892	TGGT1_220060A	TGGT1_220060A-t26_1	AAQM03000381:335..2,051(+)	hypothetical protein
TGGT1_224150	Y	TRUE			-1.50433	5.35524	-3.28289	0.00578843	0.998016	-4.46073	TGGT1_224150			hypothetical protein				-3.18
TGGT1_239880	N	TRUE	TRUE	TRUE	-1.31472	5.86416	-3.10176	0.00823106	0.998016	-4.47078	TGGT1_239880	TGGT1_239880-t26_1	TGGT1_chrVI:978,054..982,454(-)	hypothetical protein				0.98
TGGT1_229290	Y	TRUE			-1.21985	8.13198	-3.07655	0.00864425	0.998016	-4.47221	TGGT1_229290	TGGT1_229290-t26_1	TGGT1_chrVIII:132,539..141,658(-)	kelch repeat-containing protein			protein binding	-1.55	cytoskeleton
TGGT1_205630					-1.19332	6.62045	-2.98427	0.0103403	0.998016	-4.4775	TGGT1_205630	TGGT1_205630-t26_1	TGGT1_chrVIIa:1,164,537..1,164,947(+)	hypothetical protein				0.26
TGGT1_212180	N	TRUE	TRUE	TRUE	-1.58211	5.56707	-2.96955	0.0106397	0.998016	-4.47836	TGGT1_212180	TGGT1_212180-t26_1	TGGT1_chrX:3,898,473..3,899,480(-)	hypothetical protein				0.32
TGGT1_254140	N	TRUE	TRUE	TRUE	-1.44637	4.85547	-2.95574	0.0109285	0.998016	-4.47916	TGGT1_254140	TGGT1_254140-t26_1	TGGT1_chrIII:1,451,030..1,452,936(+)	DNA-directed RNA polymerase II RPABC4		transcription, DNA-templated	DNA binding;DNA-directed 5'-3' RNA polymerase activity;zinc ion binding	-4.69	gene expression
TGGT1_225890	N	TRUE	TRUE	TRUE	-1.04286	7.22686	-2.78724	0.0151397	0.998016	-4.48913	TGGT1_225890	TGGT1_225890-t26_1	TGGT1_chrX:1,864,237..1,871,724(-)	hypothetical protein			metal ion binding	-4.63
TGGT1_200440	N	TRUE	TRUE	TRUE	-1.23042	5.60987	-2.75232	0.0161942	0.998016	-4.49123	TGGT1_200440	TGGT1_200440-t26_1	TGGT1_chrVIII:6,859,541..6,863,421(+)	hypothetical protein	integral component of membrane			-1.22
TGGT1_240280	Y	TRUE			-1.28227	5.47293	-2.73384	0.0167809	0.998016	-4.49234	TGGT1_240280	TGGT1_240280-t26_1	TGGT1_chrVI:1,125,848..1,133,275(-)	S1/P1nuclease	integral component of membrane	DNA catabolic process	endonuclease activity;hydrolase activity, acting on ester bonds;nucleic acid binding	-2	gene expression
TGGT1_214370	N	TRUE	TRUE	TRUE	-1.17255	6.03515	-2.70808	0.0176334	0.998016	-4.49391	TGGT1_214370	TGGT1_214370-t26_1	TGGT1_chrX:6,156,688..6,160,503(-)	hypothetical protein				-2.47
TGGT1_259155					-1.42648	4.96969	-2.70622	0.0176965	0.998016	-4.49402	TGGT1_259155		TGGT1_chrVIIb:2,894,684..2,898,304(-)	hypothetical protein				-2.52
TGGT1_221530					-1.16037	6.25532	-2.70136	0.0178627	0.998016	-4.49431	TGGT1_221530	TGGT1_221530-t26_1	TGGT1_chrII:400,904..403,742(-)	hypothetical protein				-0.7
TGGT1_277830	N	TRUE	TRUE	TRUE	-1.19116	6.7537	-2.69468	0.0180935	0.998016	-4.49472	TGGT1_277830	TGGT1_277830-t26_1	TGGT1_chrXII:6,404,767..6,405,222(-)	hypothetical protein				1.01
TGGT1_208970	Y		TRUE		-1.3591	4.8692	-2.66909	0.0190047	0.998016	-4.49628	TGGT1_208970		TGGT1_chrIb:942,283..944,701(-)	RNA recognition motif-containing protein				1.96	gene expression
TGGT1_270750	N	TRUE	TRUE	TRUE	-1.08567	6.37404	-2.65843	0.0193974	0.998016	-4.49693	TGGT1_270750	TGGT1_270750-t26_1	TGGT1_chrVIII:5,020,711..5,023,978(+)	hypothetical protein				-2.01
TGGT1_241165					-1.31367	5.74387	-2.65325	0.0195914	0.998016	-4.49725	TGGT1_241165	TGGT1_241165-t26_1	TGGT1_chrVI:1,634,233..1,636,447(-)	hypothetical protein				0.54
TGGT1_311800	Y		TRUE		-1.38173	6.36254	-2.63018	0.0204767	0.998016	-4.49866	TGGT1_311800	TGGT1_311800-t26_1	TGGT1_chrXI:2,255,955..2,259,882(-)	endonuclease/exonuclease/phosphatase family protein			endonuclease activity;exonuclease activity	-0.58	metabolism
TGGT1_244540	N	TRUE	TRUE	TRUE	-1.28062	7.58605	-2.61276	0.0211713	0.998016	-4.49974	TGGT1_244540	TGGT1_244540-t26_1	TGGT1_chrVI:3,263,273..3,266,236(+)	mitochondrial carrier superfamily protein	integral component of membrane			1.52	metabolism
TGGT1_254700					-1.03273	6.60681	-2.59747	0.0217994	0.998016	-4.50068	TGGT1_254700	TGGT1_254700-t26_1	TGGT1_chrIII:1,870,228..1,870,740(+)	hypothetical protein				1.31
TGGT1_254530					-1.04156	7.72938	-2.56782	0.0230696	0.998016	-4.50251	TGGT1_254530	TGGT1_254530-t26_1	TGGT1_chrIII:1,788,411..1,796,781(+)	hypothetical protein				-4.69
TGGT1_281910	N	TRUE	TRUE	TRUE	-1.09594	6.02823	-2.56406	0.0232354	0.998016	-4.50274	TGGT1_281910	TGGT1_281910-t26_1	TGGT1_chrVIIa:4,172,275..4,173,441(+)	hypothetical protein	integral component of membrane			0.4
TGGT1_259590	N	TRUE	TRUE	TRUE	-1.42809	5.08858	-2.52834	0.0248718	0.998016	-4.50496	TGGT1_259590	TGGT1_259590-t26_1	TGGT1_chrVIIb:2,735,907..2,736,810(-)	putative membrane protein	integral component of membrane			1.37	trafficking
TGGT1_262750	Y	TRUE			-1.17685	4.94112	-2.47295	0.0276315	0.998016	-4.50841	TGGT1_262750	TGGT1_262750-t26_1	TGGT1_chrVIIb:1,017,289..1,018,854(-)	putative histone lysine methyltransferase, SET			histone-lysine N-methyltransferase activity;protein binding	-2.87	gene expression
TGGT1_226730	N	TRUE	TRUE	TRUE	-1.18528	5.01385	-2.46481	0.028061	0.998016	-4.50892	TGGT1_226730	TGGT1_226730-t26_1	TGGT1_chrX:1,308,814..1,316,049(-)	aconitate hydratase ACN/IRP	apicoplast;mitochondrion	metabolic process	aconitate hydratase activity;citrate dehydratase activity;isocitrate hydro-lyase (cis-aconitate-forming) activity	-4.73	metabolism
TGGT1_255200	N	TRUE	TRUE	TRUE	-1.15227	6.36442	-2.45828	0.0284104	0.998016	-4.50933	TGGT1_255200	TGGT1_255200-t26_1	TGGT1_chrVIIb:4,916,876..4,920,444(-)	putative Radial spoke head protein 9				0.73	cytoskeleton
TGGT1_221420					-1.41538	4.88117	-2.44857	0.0289375	0.998016	-4.50994	TGGT1_221420	TGGT1_221420-t26_1	TGGT1_chrII:316,819..325,620(+)	putative Chromosome-associated kinesin KLP1	microtubule	microtubule-based movement	ATP binding;microtubule binding;microtubule motor activity;protein binding	-0.43	cytoskeleton
TGGT1_266310	Y		TRUE		-1.21073	4.95304	-2.42155	0.0304536	0.998016	-4.51163				Alpha-1,3-mannosyl-glycoprotein 2-beta-N-acet					trafficking
TGGT1_254720	N	TRUE	TRUE	TRUE	-1.00347	6.05856	-2.38948	0.0323518	0.998016	-4.51365	TGGT1_254720	TGGT1_254720-t26_1	TGGT1_chrIII:1,884,681..1,885,484(+)	dense granule protein GRA8	apical part of cell;symbiont-containing vacuole			1.56	trafficking
TGGT1_231000	Y		TRUE		-1.1327	6.09097	-2.35282	0.0346601	0.998016	-4.51596	TGGT1_231000	TGGT1_231000-t26_1	TGGT1_chrVIII:1,175,112..1,186,455(-)	START domain-containing protein	integral component of membrane		lipid binding	-2.33	metabolism
TGGT1_257480	N	TRUE	TRUE	TRUE	-1.15061	6.92654	-2.32092	0.0367956	0.998016	-4.51798	TGGT1_257480	TGGT1_257480-t26_1	TGGT1_chrVIIb:3,956,059..3,958,188(-)	NADP-dependent succinate-semialdehyde dehydrogenase		metabolic process;obsolete oxidation-reduction process	oxidoreductase activity;oxidoreductase activity, acting on the aldehyde or oxo group of donors, NAD or NADP as acceptor;succinate-semialdehyde dehydrogenase (NAD+) activity	-0.75	metabolism
TGGT1_306390	N	TRUE	TRUE	TRUE	-1.26627	7.5027	-2.32048	0.036826	0.998016	-4.51801	TGGT1_306390	TGGT1_306390-t26_1	TGGT1_chrIX:5,825,686..5,828,653(+)	hypothetical protein	mitochondrion			-2.67
TGGT1_251790	N	TRUE	TRUE	TRUE	-1.00567	5.79576	-2.31849	0.0369634	0.998016	-4.51813	TGGT1_251790	TGGT1_251790-t26_1	TGGT1_chrXII:5,511,520..5,512,602(+)	hypothetical protein				2.13
TGGT1_257100	Y	TRUE			-1.82925	6.7785	-2.3072	0.0377522	0.998016	-4.51885	TGGT1_257100	TGGT1_257100-t26_1	TGGT1_chrVIIb:4,153,116..4,154,810(+)	hypothetical protein				0.24
TGGT1_205330	Y		TRUE		-1.22065	6.02059	-2.30475	0.0379251	0.998016	-4.519	TGGT1_205330	TGGT1_205330-t26_1	TGGT1_chrVIIa:1,382,464..1,383,827(-)	hypothetical protein	integral component of membrane			2.96
TGGT1_212210	N	TRUE	TRUE	TRUE	-1.19332	4.97558	-2.279	0.0397918	0.998016	-4.52063	TGGT1_212210	TGGT1_212210-t26_1	TGGT1_chrX:3,883,183..3,884,263(-)	hypothetical protein				0.31
TGGT1_238073					-1.08167	5.20838	-2.26709	0.0406843	0.998016	-4.52139	TGGT1_238073	TGGT1_238073-t26_1	TGGT1_chrVI:48,572..49,933(+)	hypothetical protein				0.21
TGGT1_263760	N	TRUE	TRUE	TRUE	-1.19435	7.2112	-2.23971	0.042809	0.998016	-4.52313	TGGT1_263760	TGGT1_263760-t26_1	TGGT1_chrVIIb:304,232..310,338(+)	hypothetical protein				-3.79
TGGT1_219630	Y			TRUE	-1.06047	5.16572	-2.21571	0.0447557	0.998016	-4.52465	TGGT1_219630	TGGT1_219630-t26_1	TGGT1_chrXII:741,441..752,773(+)	flavodoxin domain-containing protein	integral component of membrane	obsolete oxidation-reduction process	FMN binding;NADPH-hemoprotein reductase activity;oxidoreductase activity	-2.78	metabolism
TGGT1_310320	N	TRUE	TRUE	TRUE	-1.02936	4.99797	-2.21177	0.0450838	0.998016	-4.5249	TGGT1_310320	TGGT1_310320-t26_1	TGGT1_chrXI:1,219,648..1,225,281(+)	calreticulin family protein	endoplasmic reticulum;integral component of membrane	protein folding	calcium ion binding;protein binding;unfolded protein binding	-0.08	ion transport
TGGT1_288460	N	TRUE	TRUE	TRUE	-1.20918	5.00099	-2.17958	0.0478447	0.998016	-4.52695	TGGT1_288460	TGGT1_288460-t26_1	TGGT1_chrIX:2,367,582..2,381,598(+)	hypothetical protein		nuclear export		-0.85
TGGT1_263190	N	TRUE	TRUE	TRUE	-1.12291	5.25634	-2.16708	0.0489593	0.998016	-4.52775	TGGT1_263190	TGGT1_263190-t26_1	TGGT1_chrVIIb:704,350..711,222(-)	putative adenylosuccinate lyase		'de novo' AMP biosynthetic process;'de novo' IMP biosynthetic process;IMP biosynthetic process;purine ribonucleotide biosynthetic process	(S)-2-(5-amino-1-(5-phospho-D-ribosyl)imidazole-4-carboxamido) succinate lyase (fumarate-forming) activity;N6-(1,2-dicarboxyethyl)AMP AMP-lyase (fumarate-forming) activity;catalytic activity	-0.41	metabolism
TGGT1_208760	N	TRUE	TRUE	TRUE	-1.16078	5.54277	-2.13807	0.0516403	0.998016	-4.52959	TGGT1_208760	TGGT1_208760-t26_1	TGGT1_chrIb:865,935..869,673(-)	hypothetical protein				1.69
TGGT1_360000					-1.05442	7.14377	-2.12031	0.0533478	0.998016	-4.53072	TGGT1_360000	TGGT1_360000-t26_1	TGGT1_chrXII:2,180,020..2,180,382(+)	hypothetical protein				1.72
TGGT1_289950	N	TRUE	TRUE	TRUE	-1.04811	4.8136	-1.9967	0.0667678	0.998016	-4.53858	TGGT1_289950	TGGT1_289950-t26_1	TGGT1_chrIX:3,349,566..3,356,638(+)	hypothetical protein				-4.01
TGGT1_218500	N	TRUE	TRUE	TRUE	-1.06515	6.42451	-1.98831	0.0677818	0.998016	-4.53911	TGGT1_218500	TGGT1_218500-t26_1	TGGT1_chrXII:1,427,184..1,433,696(-)	hypothetical protein				-0.38
TGGT1_222150					-1.05797	5.80986	-1.98824	0.0677904	0.998016	-4.53911	TGGT1_222150	TGGT1_222150-t26_1	TGGT1_chrII:894,276..898,948(+)	hypothetical protein				-4.07
TGGT1_209970	Y	TRUE			-1.03537	4.75453	-1.98816	0.0678004	0.998016	-4.53912				Spc97 / Spc98 family protein					cytoskeleton
TGGT1_203170	Y	TRUE			-1.13544	5.42917	-1.98765	0.0678623	0.998016	-4.53915	TGGT1_203170	TGGT1_203170-t26_1	TGGT1_chrVIIa:2,609,598..2,619,646(+)	OB-fold nucleic acid binding domain-containing protein			nucleic acid binding	-4.69	gene expression
TGGT1_315740	N	TRUE	TRUE	TRUE	-1.07886	5.49382	-1.97338	0.0696233	0.998016	-4.54006	TGGT1_315740	TGGT1_315740-t26_1	TGGT1_chrXI:4,886,190..4,887,359(+)	SAG-related sequence SRS54	membrane			0.8	invasion
TGGT1_265390	N	TRUE	TRUE	TRUE	-1.15616	4.80966	-1.91285	0.077566	0.998016	-4.54388	TGGT1_265390	TGGT1_265390-t26_1	TGGT1_chrIX:1,402,136..1,409,201(+)	hypothetical protein		negative regulation of gluconeogenesis		-0.19
TGGT1_227910	N	TRUE	TRUE	TRUE	-1.01104	5.08235	-1.88111	0.0820528	0.998016	-4.54588	TGGT1_227910	TGGT1_227910-t26_1	TGGT1_chrX:650,367..652,104(+)	hypothetical protein				-3.2
TGGT1_229910	N	TRUE	TRUE	TRUE	-1.01804	6.67085	-1.86798	0.083976	0.998016	-4.54671	TGGT1_229910	TGGT1_229910-t26_1	TGGT1_chrVIII:456,576..457,451(-)	EF hand domain-containing protein			calcium ion binding	1.42	signaling
TGGT1_258990					-1.14016	5.66376	-1.83713	0.0886564	0.998016	-4.54864	TGGT1_258990	TGGT1_258990-t26_1	TGGT1_chrVIIb:2,999,637..3,010,071(-)	bromodomain-containing protein			histone acetyltransferase activity;protein binding	-4.67	gene expression
TGGT1_219510	N	TRUE	TRUE	TRUE	-1.04885	5.14117	-1.81433	0.0922646	0.998016	-4.55007	TGGT1_219510	TGGT1_219510-t26_1	TGGT1_chrXII:830,468..836,954(-)	putative GTP binding protein 7 isoform 2 family protein			GTP binding	-4.17	signaling
TGGT1_266330	N	TRUE	TRUE	TRUE	-1.11151	5.10315	-1.81117	0.0927742	0.998016	-4.55027	TGGT1_266330	TGGT1_266330-t26_1	TGGT1_chrIX:1,039,519..1,040,760(+)	Toxoplasma gondii family A protein				0.9	trafficking
TGGT1_209583					-1.0927	5.92369	-1.71062	0.110385	0.998016	-4.5565	TGGT1_209583	TGGT1_209583-t26_1	TGGT1_chrIb:1,367,466..1,368,164(-)	hypothetical protein	integral component of membrane			0.94
TGGT1_313250	N	TRUE	TRUE	TRUE	-1.02207	5.30962	-1.53243	0.148876	0.998016	-4.56727	TGGT1_313250	TGGT1_313250-t26_1	TGGT1_chrXI:3,179,791..3,180,326(+)	hypothetical protein				1.35
	Y = Yes. Cell cycle regulated
	N= No. Not cell cycle regulated

## Sheet: Genes upregulated
GeneID	Cell Cycle Expression Profile	G1	S	M/C	logFC	AveExpr	t	P.Value	adj.P.Val	B	Gene ID	source_id	Genomic Location (Gene)	Product Description	Computed GO Components	Computed GO Processes	Computed GO Functions	T.gondii GT1 CRISPR Phenotype - Mean Phenotype	Function
TGGT1_219290	N	TRUE	TRUE	TRUE	1.57305	5.66564	2.90016	0.0121711	0.998016	-4.48241	TGGT1_219290	TGGT1_219290-t26_1	TGGT1_chrXII:929,047..934,009(-)	putative F-actin-capping protein subunit beta	F-actin capping protein complex;cytoplasm	actin cytoskeleton organization;barbed-end actin filament capping	actin binding	-1.3	cytoskeleton
TGGT1_315580	N	TRUE	TRUE	TRUE	1.4293	5.90826	2.89011	0.0124102	0.998016	-4.48301	TGGT1_315580			hypothetical protein				-0.67
TGGT1_240950	Y		TRUE		1.15931	6.78762	2.84272	0.0136018	0.998016	-4.48581	TGGT1_240950	TGGT1_240950-t26_1	TGGT1_chrVI:1,551,350..1,552,801(+)	hypothetical protein			GTP binding	-1.38
TGGT1_263720	N	TRUE	TRUE	TRUE	1.48844	5.14747	2.81149	0.0144476	0.998016	-4.48767	TGGT1_263720	TGGT1_263720-t26_1	TGGT1_chrVIIb:341,281..342,669(+)	HMG (high mobility group) box domain-containing protein	nucleus		DNA binding;protein binding	-0.67	gene expression
TGGT1_207590	Y		TRUE		1.60316	5.07501	2.73725	0.0166711	0.998016	-4.49214	TGGT1_207590	TGGT1_207590-t26_1	TGGT1_chrIb:157,481..160,091(+)	protein phosphatase 2C domain-containing protein			catalytic activity;metal ion binding;phosphoprotein phosphatase activity	0.37	signaling
TGGT1_202590	N	TRUE	TRUE	TRUE	1.38539	5.55892	2.63341	0.0203504	0.998016	-4.49847	TGGT1_202590	TGGT1_202590-t26_1	TGGT1_chrVIIa:3,082,676..3,086,537(+)	hypothetical protein		protein catabolic process	leucyltransferase activity	-1.39
TGGT1_223810	N	TRUE	TRUE	TRUE	1.11521	7.0009	2.63133	0.0204318	0.998016	-4.49859	TGGT1_223810	TGGT1_223810-t26_1	TGGT1_chrX:3,462,266..3,467,574(-)	hypothetical protein	integral component of membrane	magnesium ion transport	magnesium ion transmembrane transporter activity	-1.49
TGGT1_231360	N	TRUE	TRUE	TRUE	1.37944	5.27047	2.60015	0.0216881	0.998016	-4.50051	TGGT1_231360	TGGT1_231360-t26_1	TGGT1_chrVIII:1,356,875..1,366,975(+)	hypothetical protein	integral component of membrane			-3.05
TGGT1_254400	N	TRUE	TRUE	TRUE	1.19371	5.90546	2.54921	0.0239028	0.998016	-4.50366	TGGT1_254400	TGGT1_254400-t26_1	TGGT1_chrIII:1,690,788..1,692,524(+)	putative LSU ribosomal protein L2P	intracellular anatomical structure;large ribosomal subunit;ribosome	translation	RNA binding;structural constituent of ribosome;transferase activity	-5.44	signaling
TGGT1_282140	N	TRUE	TRUE	TRUE	1.12739	8.34845	2.46464	0.0280703	0.998016	-4.50893	TGGT1_282140	TGGT1_282140-t26_1	TGGT1_chrVIIa:4,301,135..4,303,180(+)	cwf21 protein				-3.44	gene expression
TGGT1_292150	N	TRUE	TRUE	TRUE	1.21999	5.87153	2.44366	0.0292074	0.998016	-4.51025	TGGT1_292150	TGGT1_292150-t26_1	TGGT1_chrIX:4,387,450..4,389,318(-)	hypothetical protein				1.22
TGGT1_217540	N	TRUE	TRUE	TRUE	1.18463	5.25901	2.43559	0.0296567	0.998016	-4.51075	TGGT1_217540	TGGT1_217540-t26_1	TGGT1_chrXII:1,835,563..1,837,479(-)	RNA recognition motif-containing protein			RNA binding;nucleic acid binding	1.98	gene expression
TGGT1_211320	N	TRUE	TRUE	TRUE	1.40071	6.22454	2.41448	0.0308629	0.998016	-4.51208				hypothetical protein					hypothetical protein
TGGT1_262550	N	TRUE	TRUE	TRUE	1.10606	7.33599	2.41103	0.0310643	0.998016	-4.5123	TGGT1_262550	TGGT1_262550-t26_1	TGGT1_chrVIIb:1,140,225..1,144,492(-)	hypothetical protein				-0.55
TGGT1_359190	N	TRUE	TRUE	TRUE	1.15501	5.99716	2.29676	0.0384953	0.998016	-4.51951	TGGT1_359190	TGGT1_359190-t26_1	TGGT1_chrIa:1,262,349..1,265,010(+)	leucine rich repeat protein			protein binding	-4.54	signaling
TGGT1_257540	Y	TRUE			1.02436	6.30971	2.26954	0.0404992	0.998016	-4.52123	TGGT1_257540	TGGT1_257540-t26_1	TGGT1_chrVIIb:3,919,614..3,921,479(+)	hypothetical protein				0.74
TGGT1_223600	N	TRUE	TRUE	TRUE	1.04869	5.48907	2.22101	0.044319	0.998016	-4.52432	TGGT1_223600	TGGT1_223600-t26_1	TGGT1_chrX:3,610,442..3,622,118(-)	hypothetical protein	integral component of membrane			-2.78
TGGT1_214470	N	TRUE	TRUE	TRUE	1.11684	7.9999	2.15447	0.0501082	0.998016	-4.52855	TGGT1_214470	TGGT1_214470-t26_1	TGGT1_chrX:6,187,338..6,194,769(-)	Ulp1 protease family, C-terminal catalytic domain-containing protein		proteolysis	cysteine-type peptidase activity	-2.73	signaling
TGGT1_261200	N	TRUE	TRUE	TRUE	1.07378	4.9161	2.15136	0.0503957	0.998016	-4.52875	TGGT1_261200	TGGT1_261200-t26_1	TGGT1_chrVIIb:1,812,790..1,818,459(-)	TBC domain-containing protein	intracellular anatomical structure	regulation of GTPase activity	GTPase activator activity	-1	signaling
TGGT1_222070	N	TRUE	TRUE	TRUE	1.08219	5.75822	2.07448	0.0580012	0.998016	-4.53364	TGGT1_222070	TGGT1_222070-t26_1	TGGT1_chrII:789,499..793,195(+)	elongation factor Tu GTP binding domain-containing protein			GTP binding;GTPase activity;sulfate adenylyltransferase (ATP) activity;translation elongation factor activity	-0.48	gene expression
TGGT1_257030	Y	TRUE			1.03668	5.89709	2.04644	0.0610319	0.998016	-4.53542	TGGT1_257030	TGGT1_257030-t26_1	TGGT1_chrVIIb:4,204,334..4,207,518(-)	hypothetical protein				-0.04
TGGT1_216950	Y	TRUE			1.12498	4.73071	1.97559	0.0693477	0.998016	-4.53991	TGGT1_216950	TGGT1_216950-t26_1	TGGT1_chrXI:5,696,520..5,701,458(+)	helicase	intracellular anatomical structure	transport	ATP binding;helicase activity;nucleic acid binding	-4.25	gene expression
TGGT1_290910	N	TRUE	TRUE	TRUE	1.13524	5.0591	1.95876	0.0714709	0.998016	-4.54098	TGGT1_290910	TGGT1_290910-t26_1	TGGT1_chrIX:3,738,106..3,743,566(+)	hypothetical protein				-1.39
TGGT1_220610	N	TRUE	TRUE	TRUE	1.02434	5.11514	1.9559	0.0718376	0.998016	-4.54116	TGGT1_220610	TGGT1_220610-t26_1	TGGT1_chrV:387,984..391,883(-)	protein phosphatase 2C domain-containing protein		protein dephosphorylation	catalytic activity;phosphoprotein phosphatase activity;protein serine/threonine phosphatase activity	1.23	signaling
TGGT1_238000	Y	TRUE			1.13324	5.26682	1.95512	0.0719377	0.998016	-4.54121	TGGT1_238000	TGGT1_238000-t26_1	TGGT1_chrVI:3,425..7,281(-)	peptidyl-prolyl isomerase		protein folding;protein peptidyl-prolyl isomerization	peptidyl-prolyl cis-trans isomerase activity	-6.27	signaling
TGGT1_258850	Y	TRUE			1.0162	6.62222	1.83137	0.0895553	0.998016	-4.549	TGGT1_258850	TGGT1_258850-t26_1	TGGT1_chrVIIb:3,094,822..3,099,514(+)	hypothetical protein				-0.15
TGGT1_226080B	N	TRUE	TRUE	TRUE	1.03616	5.36417	1.74699	0.1037	0.998016	-4.55426				poly A polymerase					gene expression
TGGT1_238915	N	TRUE	TRUE	TRUE	1.01971	4.72323	1.71778	0.109041	0.998016	-4.55606	TGGT1_238915	TGGT1_238915-t26_1	TGGT1_chrVI:302,360..307,001(+)	hypothetical protein				-1.41
TGGT1_261940	N	TRUE	TRUE	TRUE	1.05175	4.80577	1.70073	0.112268	0.998016	-4.55711	TGGT1_261940	TGGT1_261940-t26_1	TGGT1_chrVIIb:1,465,011..1,470,685(+)	hydrolase, alpha/beta fold family protein			hydrolase activity	-1.1	metabolism
TGGT1_308990	N	TRUE	TRUE	TRUE	1.06136	6.04801	1.6443	0.123556	0.998016	-4.56056	TGGT1_308990	TGGT1_308990-t26_1	TGGT1_chrXI:383,166..386,252(-)	transporter, solute:sodium symporter (SSS) family protein	integral component of membrane;membrane	transmembrane transport	transmembrane transporter activity	1.1	ion transport
TGGT1_313200	Y	TRUE			1.00554	5.02384	1.64279	0.123871	0.998016	-4.56065	TGGT1_313200	TGGT1_313200-t26_1	TGGT1_chrXI:3,132,254..3,140,292(+)	leucine rich repeat-containing protein			protein binding	-3.85	signaling
TGGT1_213530					1.00852	5.62266	1.62187	0.128312	0.998016	-4.56192	TGGT1_213530	TGGT1_213530-t26_1	TGGT1_chrV:991,790..1,000,886(+)	hypothetical protein				0.57
TGGT1_203070	N	TRUE	TRUE	TRUE	1.16148	6.48563	1.60296	0.132441	0.998016	-4.56306	TGGT1_203070	TGGT1_203070-t26_1	TGGT1_chrVIIa:2,718,544..2,719,518(+)	hypothetical protein	integral component of membrane			1.87
TGGT1_226710	Y		TRUE		1.01255	5.38106	1.58349	0.136815	0.998016	-4.56423	TGGT1_226710	TGGT1_226710-t26_1	TGGT1_chrX:1,323,840..1,327,236(-)	hypothetical protein	integral component of membrane			0.4
TGGT1_219530	Y		TRUE		1.09698	4.64862	1.56534	0.141003	0.998016	-4.56532	TGGT1_219530	TGGT1_219530-t26_1	TGGT1_chrXII:817,686..821,191(-)	hypothetical protein				-0.27
	Y = Yes. Cell cycle regulated
	N= No. Not cell cycle regulated
